# Supplementary material for: New insight into the SSC8 genetic determination of fatty acid composition in pigs
Source: Genet Sel Evol. 2014 Apr 23;46(1):28. doi: 10.1186/1297-9686-46-28 (PMC4043687; doi:10.1186/1297-9686-46-28)
Supplement: Additional file 1: Table S1 — List of SNPs genotyped. List of 144 SNPs located on SSC8 genotyped and genotyping statistics. [file 1297-9686-46-28-S1.xlsx]

## Sheet: SNPs genotyped
SNP	Position (bp) in Sscrofa10.2	Call Rate	MAF1	HWE2	Used3
ALGA0046149	5 172 632	1.000	0.434	0.7588	Yes
ASGA0037565	5 201 344	1.000	0.405	0.9446	Yes
ALGA0046317	6 295 586	1.000	0.382	0.7487	Yes
ALGA0107380	6 904 797	1.000	0.332	0.0077	Yes
ASGA0037637	7 207 103	0.983	0.403	0.9916	Yes
H3GA0024211	7 517 818	1.000	0.341	0.4600	Yes
ALGA0046233	7 551 522	1.000	0.323	0.3732	Yes
ALGA0046202	7 749 484	0.998	0.311	0.4007	Yes
ASGA0094688	8 840 160	1.000	0.489	0.9624	Yes
M1GA0011801	11 263 172	1.000	0.226	0.5501	Yes
MARC0043725	16 904 240	1.000	0.250	0.5419	Yes
ALGA0046694	17 889 049	0.998	0.301	0.4536	Yes
ASGA0038079	19 500 165	1.000	0.462	0.8768	Yes
DRGA0008376	20 845 249	0.989	0.282	0.6021	Yes
MARC0021747	24 600 093	1.000	0.054	0.5783	No
ALGA0119566	25 020 120	1.000	0.113	0.6745	Yes
DRGA0008477	28 972 036	0.998	0.176	0.3382	Yes
H3GA0024605	30 605 538	1.000	0.414	0.6937	Yes
M1GA0011887	31 525 187	0.998	0.317	0.6920	Yes
ASGA0038470	31 593 446	0.000	0.000	0.0000	No
ALGA0047421	32 984 498	1.000	0.317	0.0587	Yes
MARC0075877	33 365 922	1.000	0.340	0.8151	Yes
ALGA0047564	35 526 849	1.000	0.182	0.0727	Yes
ASGA0096723	37 029 609	1.000	0.429	0.2819	Yes
ALGA0047653	38 715 913	1.000	0.090	0.6344	Yes
ASGA0103358	38 771 285	1.000	0.102	0.5013	Yes
ALGA0047663	38 781 175	1.000	0.376	0.1396	Yes
ALGA0047689	39 851 468	1.000	0.376	0.1656	Yes
DRGA0008696	93 820 555	0.000	0.000	0.0000	No
ALGA0047829	47 560 329	1.000	0.300	0.7381	Yes
ASGA0038791	47 539 360	1.000	0.303	0.6720	Yes
M1GA0011935	47 434 157	0.989	0.305	0.6582	Yes
MARC0093074	50 223 543	0.994	0.099	0.7124	Yes
H3GA0024868	50 479 231	1.000	0.102	0.6594	Yes
DRGA0008588	51 580 681	1.000	0.156	0.1708	Yes
MARC0077695	53 929 233	0.994	0.163	0.1410	Yes
H3GA0024879	55 749 069	1.000	0.162	0.1449	Yes
ALGA0047923	58 000 986	1.000	0.171	0.1059	Yes
MARC0035425	58 302 878	1.000	0.171	0.1059	Yes
ALGA0047927	58 426 682	1.000	0.245	0.8957	Yes
ALGA0047962	63 000 451	1.000	0.245	0.8957	Yes
ALGA0047982	64 602 131	0.998	0.152	0.1024	Yes
ALGA0048001	66 072 630	1.000	0.152	0.1033	Yes
MARC0000554	67 026 060	1.000	0.152	0.1033	Yes
MARC0050311	67 597 907	0.998	0.341	0.1975	Yes
ALGA0048032	67 669 269	0.000	0.000	0.0000	No
ASGA0092219	76 673 290	0.998	0.170	0.9425	Yes
INRA0029891	72 390 046	0.000	0.000	0.0000	No
MARC0021611	72 567 179	1.000	0.065	0.7347	Yes
MARC0059165	72 678 010	1.000	0.065	0.7347	Yes
MARC0107119	73 117 361	1.000	0.089	0.4728	Yes
CASI0009910	73 108 818	0.998	0.090	0.4714	Yes
ALGA0048092	73 810 886	1.000	0.380	0.4815	Yes
H3GA0024944	74 188 735	1.000	0.248	0.5588	Yes
MARC0043064	74 934 147	1.000	0.394	0.0000	Yes
DIAS0000521	78 168 017	1.000	0.361	0.5717	Yes
ASGA0039041	78 964 955	1.000	0.089	0.4728	Yes
ASGA0101844	81 243 428	0.000	0.000	0.0000	No
ALGA0048355	84 439 484	1.000	0.348	0.2272	Yes
ALGA0048452	89 396 415	1.000	0.437	0.6562	Yes
H3GA0025111	91 556 991	1.000	0.327	0.3770	Yes
ALGA0048513	91 571 647	1.000	0.306	0.2250	Yes
ALGA0048521	91 798 086	1.000	0.278	0.0413	Yes
M1GA0011992	91 991 327	1.000	0.420	0.9994	Yes
ALGA0048544	91 931 519	1.000	0.267	0.0339	Yes
ALGA0113197	92 641 183	1.000	0.480	0.8518	Yes
ASGA0089555	92 715 025	0.957	0.318	0.0214	Yes
H3GA0025137	92 803 868	1.000	0.350	0.3705	Yes
ALGA0048572	92 816 525	1.000	0.398	0.4555	Yes
H3GA0025135	92 870 605	0.957	0.136	0.0004	Yes
ALGA0048583	93 209 866	0.998	0.187	0.3035	Yes
MARC0061487	93 320 380	1.000	0.214	0.3432	Yes
MARC0024098	93 295 329	1.000	0.214	0.3432	Yes
MARC0029000	93 494 016	1.000	0.214	0.3432	Yes
ALGA0115296	93 496 083	1.000	0.214	0.3432	Yes
MARC0005229	93 618 063	1.000	0.216	0.4570	Yes
ALGA0048589	93 655 838	0.998	0.187	0.3035	Yes
ALGA0048594	93 721 504	1.000	0.190	0.4043	Yes
MARC0020530	93 772 525	1.000	0.217	0.4423	Yes
ALGA0048597	93 787 649	0.998	0.229	0.2447	Yes
ASGA0039312	93 799 252	0.998	0.435	0.7113	Yes
H3GA0025162	93 865 285	1.000	0.268	0.7269	Yes
MARC0097057	94 731 152	0.996	0.471	0.8713	Yes
H3GA0025172	95 696 734	1.000	0.268	0.8946	Yes
ASGA0039343	95 856 199	1.000	0.268	0.8946	Yes
ALGA0048654	96 775 500	1.000	0.273	0.7588	Yes
ASGA0039349	97 708 951	1.000	0.212	0.6158	Yes
ASGA0039362	98 985 483	0.000	0.000	0.0000	No
ALGA0048684	99 240 536	1.000	0.365	0.7535	Yes
ALGA0048697	99 519 250	0.998	0.264	0.8940	Yes
ALGA0048708	99 899 949	1.000	0.273	0.7588	Yes
ALGA0048717	100 629 167	1.000	0.198	0.4690	Yes
MARC0035880	100 725 819	0.985	0.089	0.3327	Yes
ASGA0039382	100 850 517	1.000	0.272	0.8182	Yes
ALGA0048753	103 445 870	1.000	0.000	10000	No
ALGA0048755	103 584 645	0.998	0.423	0.7924	Yes
FABP2	Unknown	0.983	0.000	10000	No
H3GA0025264	111 567 232	1.000	0.382	0.6167	Yes
ALGA0049011	112 856 026	0.000	0.000	0.0000	No
ALGA0049074	114 238 093	1.000	0.148	0.0828	Yes
ASGA0039595	117 438 656	1.000	0.270	0.5662	Yes
ALGA0049130	117 485 685	1.000	0.270	0.5662	Yes
ALGA0049122	117 456 463	1.000	0.270	0.5662	Yes
ALGA0049135	117 548 144	0.998	0.271	0.5606	Yes
ALGA0049139	117 666 087	1.000	0.261	0.6645	Yes
ASGA0039614	117 902 625	0.983	0.390	0.7939	Yes
MARC0008579	118 421 256	0.998	0.318	0.8182	Yes
SIRI0000509	119 727 822	1.000	0.269	0.4459	Yes
INRA0030422	119 851 321	1.000	0.269	0.4459	Yes
H3GA0025321	119 887 525	1.000	0.269	0.4459	Yes
DIAS0003532	120 567 215	0.998	0.388	0.4522	Yes
ALGA0049233	120 608 511	1.000	0.419	0.8221	Yes
ASGA0039670	121 038 694	1.000	0.267	0.6239	Yes
ALGA0049249	120 972 820	0.981	0.303	0.7412	Yes
ALGA0049254	120 996 107	0.998	0.307	0.8245	Yes
MARC0069612	122 226 942	1.000	0.024	0.8103	No
ALGA0049276	122 249 328	1.000	0.087	0.3407	Yes
MARC0037703	122 288 920	1.000	0.424	0.5606	Yes
MARC0022520	124 248 464	1.000	0.184	0.0913	Yes
MARC0023377	124 214 989	1.000	0.431	0.5878	Yes
MARC0087394	127 777 989	0.998	0.208	0.1445	Yes
ALGA0049404	128 842 533	1.000	0.253	0.7247	Yes
MTTP	Unknown	0.998	0.390	0.7473	Yes
ASGA0039821	130 710 470	0.998	0.431	0.6636	Yes
ALGA0107284	131 690 829	1.000	0.284	0.1453	Yes
ASGA0092434	135 960 757	1.000	0.263	0.6249	Yes
MARC0052565	137 114 772	1.000	0.216	0.0455	Yes
ALGA0120603	139 458 060	1.000	0.265	0.0003	Yes
MARC0073511	140 966 269	1.000	0.305	0.1987	Yes
ALGA0106925	142 232 561	1.000	0.211	0.1649	Yes
ASGA0040343	143 633 633	0.998	0.437	0.4669	Yes
ALGA0050117	144 383 303	1.000	0.402	0.3302	Yes
ASGA0102835	145 098 780	1.000	0.317	0.9815	Yes
ALGA0050175	145 451 027	1.000	0.185	0.8995	Yes
MARC0054376	145 853 404	1.000	0.328	0.1119	Yes
ALGA0107742	146 341 093	1.000	0.434	0.0752	Yes
ALGA0050227	146 293 844	1.000	0.313	0.1665	Yes
MARC0073087	146 413 339	1.000	0.433	0.0814	Yes
MARC0072304	146 423 420	1.000	0.433	0.0814	Yes
ALGA0122878	146 829 727	0.996	0.420	0.1477	Yes
MARC0011508	147 363 214	1.000	0.437	0.2665	Yes
H3GA0025831	147 385 039	1.000	0.438	0.2508	Yes
DRGA0009028	147 583 976	1.000	0.422	0.3020	Yes
MARC0042613	147 800 024	0.998	0.446	0.0822	Yes
1 MAF= Minor Allele Frequency
2 HWE= p-value of the Hardy-Weinberg Equilibrium test calculated by GenomeStudio software (Illumina)
3 Used = Used in association analyses
